# Supplementary material for: Quality Evaluation of Walnuts from Different Regions in China
Source: Foods. 2023 Nov 14;12(22):4123. doi: 10.3390/foods12224123 (PMC10670351; doi:10.3390/foods12224123)
Supplement: Supplementary file 1 [file foods-12-04123-s001.zip]

Archive with 1 entries (1 files):
- foods-2678662-supplementary.pdf
